# Supplementary material for: Overexpression of the Bam Complex Improves the Production of Chlamydia trachomatis MOMP in the E. coli Outer Membrane
Source: Int J Mol Sci. 2022 Jul 2;23(13):7393. doi: 10.3390/ijms23137393 (PMC9266984; doi:10.3390/ijms23137393)
Supplement: Supplementary file 1 [file ijms-23-07393-s001.zip]

Archive with 4 entries (4 files):
- MOMP figure supplimentary_revised.pdf
- Supplementary Document 1.pdf
- Supplementary Document 2.xlsx
- Supplementary Document 3.xlsx
