# Supplementary material for: Overexpression of the Bam Complex Improves the Production of Chlamydia trachomatis MOMP in the E. coli Outer Membrane
Source: Int J Mol Sci. 2022 Jul 2;23(13):7393. doi: 10.3390/ijms23137393 (PMC9266984; doi:10.3390/ijms23137393)
Supplement: Supplementary file 1 [file ijms-23-07393-s001.zip › Supplementary Document 2.xlsx]

## Sheet: Set 1
Set 1
RpoB semi-quantitative immunoblotting
Lane	Samples	Plotting						Set 1	% RpoB
1	PhoE-	9605.95						PhoE-	124.018
2	PhoE+	9229.05						PhoE+	115.136
3	BamBCDE+	8170.71						BamBCDE+	92.1681
4	BamA+	7343.35		Plotting	% Bam+			BamA+	76.2412
5	Bam+ 1x dlition	8473.35		8473.35	100			Bam+	98.4385
6	Bam+ 3/4x dlition	7042.1		7042.1	75
7	Bam+ 1/2x dlition	5847.86		5847.86	50
8	Bam+ 1/4x dlition	3236.91		3236.91	25
9	Bam+ 1/8x dlition	218.728		218.728	12.5
Set 1
MOMP semi-quantitative immunoblotting
Lane	Samples	Plotting						Set 1	% MOMP
1	PhoE-	6056.69						PhoE-	33.1354
2	PhoE+	3870.45						PhoE+	17.2558
3	BamBCDE+	7142.59						BamBCDE+	51.6824
4	BamA+	7105.59		Plotting	% Bam+			BamA+	50.934
5	Bam+ 1x dlition	9122.47		9122.47	100			Bam+	103.708
6	Bam+ 3/4x dlition	9056.35		9056.35	75
7	Bam+ 1/2x dlition	7703.93		7703.93	50
8	Bam+ 1/4x dlition	5477.45		5477.45	25
9	Bam+ 1/8x dlition	4481.15		4481.15	12.5

## Sheet: Set 2
Set 2
RpoB semi-quantitative immunoblotting
Lane	Samples	Plotting						Set 2	% RpoB
1	PhoE-	7173.59						PhoE-	74.8639
2	PhoE+	8279.59						PhoE+	85.8532
3	BamBCDE+	8128.54						BamBCDE+	84.3956
4	BamA+	10269		Plotting	% Bam+			BamA+	103.773
5	Bam+ 1x dlition	9978.49		9978.49	100			Bam+	101.304
6	Bam+ 3/4x dlition	6962.47		6962.47	75
7	Bam+ 1/2x dlition	5087.35		5087.35	50
8	Bam+ 1/4x dlition	2292.38		2292.38	25
9	Bam+ 1/8x dlition	2468.2		2468.2	12.5
Set 2
MOMP semi-quantitative immunoblotting
Lane	Samples	Plotting						Set 2	% MOMP
1	PhoE-	1876.26						PhoE-	ND
2	PhoE+	2355.79						PhoE+	ND
3	BamBCDE+	5497.98						BamBCDE+	34.5695
4	BamA+	7820		Plotting	% Bam+			BamA+	73.9877
5	Bam+ 1x dlition	9336.71		9336.71	100			Bam+	99.7508
6	Bam+ 3/4x dlition	7551.76		7551.76	75
7	Bam+ 1/2x dlition	6002.23		6002.23	50
8	Bam+ 1/4x dlition	4383.15		4383.15	25
9	Bam+ 1/8x dlition	5165.57		5165.57	12.5
								ND: not determined

## Sheet: Set 3
Set 3
RpoB semi-quantitative immunoblotting
Lane	Samples	Plotting						Set 3	% RpoB
1	PhoE-	7497.47						PhoE-	56.294
2	PhoE+	7149.35						PhoE+	51.9013
3	BamBCDE+	6693.81						BamBCDE+	46.5194
4	BamA+	9627.59		Plotting	% Bam+			BamA+	88.4513
5	Bam+ 1x dlition	10155.1		10155.1	100			Bam+	97.8172
6	Bam+ 3/4x dlition	8567.76		8567.76	75
7	Bam+ 1/2x dlition	7384.47		7384.47	50
8	Bam+ 1/4x dlition	3536.74		3536.74	25
9	Bam+ 1/8x dlition	1095.77		1095.77	12.5
Set 3
MOMP semi-quantitative immunoblotting
Lane	Samples	Plotting						Set 3	% MOMP
1	PhoE-	4760.08						PhoE-	13.9595
2	PhoE+	3498.55						PhoE+	1.53151
3	BamBCDE+	5938.15						BamBCDE+	26.8586
4	BamA+	7920.88		Plotting	% Bam+			BamA+	51.3883
5	Bam+ 1x dlition	9978.17		9978.17	100			Bam+	80.5807
6	Bam+ 3/4x dlition	10503.2		10503.2	75
7	Bam+ 1/2x dlition	8317.57		8317.57	50
8	Bam+ 1/4x dlition	5788.33		5788.33	25
9	Bam+ 1/8x dlition	4541.08		4541.08	12.5

## Sheet: Compensation
To compensate for loading errors, quantification of Ct-MOMP levels was normalized for RpoB levels quantified in the same sample. Quantifications were displayed in Fig. 2A
Set 1	Samples	(%) RpoB	(%) MOMP	(%) MOMP after compensation
	PhoE-	124.018	33.1354	26.3009
	PhoE+	115.136	17.2558	14.7533
	BamBCDE+	92.1681	51.6824	55.1984
	BamA+	76.2412	50.934	65.7632
	Bam+	98.4385	103.708	103.71
Set 2
	PhoE-	74.8639	ND	ND
	PhoE+	85.8532	ND	ND
	BamBCDE+	84.3956	34.5786	41.5063
	BamA+	103.773	74.006	72.2457
	Bam+	101.304	99.7769	99.78
Set 3
	PhoE-	56.294	13.9595	24.2563
	PhoE+	51.9013	1.53151	2.8864
	BamBCDE+	46.5194	26.8586	56.4761
	BamA+	88.4513	51.3883	56.8297
	Bam+	97.8172	80.5807	80.58
ND: not determined
