# Supplementary material for: Overexpression of the Bam Complex Improves the Production of Chlamydia trachomatis MOMP in the E. coli Outer Membrane
Source: Int J Mol Sci. 2022 Jul 2;23(13):7393. doi: 10.3390/ijms23137393 (PMC9266984; doi:10.3390/ijms23137393)
Supplement: Supplementary file 1 [file ijms-23-07393-s001.zip › Supplementary Document 3.xlsx]

## Sheet: Set 1
Set 1
RpoB semi-quantitative immunoblotting
Lane	Samples	Plotting						Set 1	% RpoB
1	PhoE-	6915						PhoE-	43.1591
2	PhoE+	7837.25						PhoE+	53.8427
3	BamBCDE+	5670.93						BamBCDE+	31.1728
4	BamA+	9277.9		Plotting	% Bam+			BamA+	73.5956
5	Bam+ 1x dlition	9468.61		9468.61	100			Bam+	76.4904
6	Bam+ 3/4x dlition	10137.9		10137.9	75
7	Bam+ 1/2x dlition	8192.49		8192.49	50
8	Bam+ 1/4x dlition	4843.23		4843.23	25
9	Bam+ 1/8x dlition	2005.91		2005.91	12.5
Set 1
DegP semi-quantitative immunoblotting
Lane	Samples	Plotting						Set 1	% DegP
1	PhoE-	1941.6						PhoE-	15.6083
2	PhoE+	6809.28						PhoE+	44.8418
3	BamBCDE+	4487.03						BamBCDE+	13.1619
4	BamA+	8032.81		Plotting	% Bam+			BamA+	74.5483
5	Bam+ 1x dlition	7818.69		7818.69	100			Bam+	68.7012
6	Bam+ 3/4x dlition	7198.86		7198.86	75
7	Bam+ 1/2x dlition	6207.28		6207.28	50
8	Bam+ 1/4x dlition	4342.67		4342.67	25
9	Bam+ 1/8x dlition	3255.26		3255.26	12.5

## Sheet: Set 2
Set 2
RpoB semi-quantitative immunoblotting
Lane	Samples	Plotting						Set 2	% RpoB
1	PhoE-	9971.92						PhoE-	103.589
2	PhoE+	11744.6						PhoE+	140.867
3	BamBCDE+	8985.27						BamBCDE+	85.5633
4	BamA+	10723		Plotting	% Bam+			BamA+	118.617
5	Bam+ 1x dlition	9656.32		9656.32	100			Bam+	97.6113
6	Bam+ 3/4x dlition	8816.25		8816.25	75
7	Bam+ 1/2x dlition	6559.47		6559.47	50
8	Bam+ 1/4x dlition	3952.1		3952.1	25
9	Bam+ 1/8x dlition	1958.2		1958.2	12.5
Set 2
DegP semi-quantitative immunoblotting
Lane	Samples	Plotting						Set 2	% DegP
1	PhoE-	3228.26						PhoE-	47.2995
2	PhoE+	8073.69						PhoE+	113.421
3	BamBCDE+	3367.2						BamBCDE+	49.0936
4	BamA+	8833.81		Plotting	% Bam+			BamA+	124.458
5	Bam+ 1x dlition	6979.15		6979.15	100			Bam+	97.8442
6	Bam+ 3/4x dlition	5641.57		5641.57	75
7	Bam+ 1/2x dlition	3179.55		3179.55	50
8	Bam+ 1/4x dlition	1523.48		1523.48	25
9	Bam+ 1/8x dlition	467.87		467.87	12.5

## Sheet: Set 3
Set 3
RpoB semi-quantitative immunoblotting
Lane	Samples	Plotting						Set 3	% RpoB
1	PhoE-	7864.9						PhoE-	49.4868
2	PhoE+	8733.95						PhoE+	59.0503
3	BamBCDE+	12269.5						BamBCDE+	108.859
4	BamA+	10868.1		Plotting	% Bam+			BamA+	87.0222
5	Bam+ 1x dlition	10346.2		10346.2	100			Bam+	79.5927
6	Bam+ 3/4x dlition	10765.4		10765.4	75
7	Bam+ 1/2x dlition	8079.95		8079.95	50
8	Bam+ 1/4x dlition	4821.4		4821.4	25
9	Bam+ 1/8x dlition	1765.43		1765.43	12.5
Set 3
DegP semi-quantitative immunoblotting
Lane	Samples	Plotting						Set 3	%DegP
1	PhoE-	2883.38						PhoE-	19.1919
2	PhoE+	6520.91						PhoE+	70.9481
3	BamBCDE+	4705.5						BamBCDE+	40.1228
4	BamA+	7988.23		Plotting	% Bam+			BamA+	103.136
5	Bam+ 1x dlition	7777.23		7777.23	100			Bam+	98.1072
6	Bam+ 3/4x dlition	6906.86		6906.86	75
7	Bam+ 1/2x dlition	5089.79		5089.79	50
8	Bam+ 1/4x dlition	3717.55		3717.55	25
9	Bam+ 1/8x dlition	1900.18		1900.18	12.5

## Sheet: Compensation
To compensate for loading errors, quantification of DegP levels was normalized for RpoB levels quantified in the same sample. Quantifications are displayed in Fig. 2B.
Set 1	Samples	(%) RpoB	(%) DegP	(%) DegP after compensation
	PhoE-	43.1591	15.6083	27.6625
	PhoE+	53.8427	44.8418	63.7034
	BamBCDE+	31.1728	13.1619	32.2961
	BamA+	73.5956	74.5483	77.4806
	Bam+	76.4904	68.7012	68.7
Set 2
	PhoE-	103.589	47.2995	44.57
	PhoE+	140.867	113.421	78.5928
	BamBCDE+	85.5633	49.0936	56.0064
	BamA+	118.617	124.458	102.418
	Bam+	97.6113	97.8442	97.84
Set 3
	PhoE-	49.4868	19.1919	30.8675
	PhoE+	59.0503	70.9481	95.6295
	BamBCDE+	108.859	40.1228	29.336
	BamA+	87.0222	103.136	94.331
	Bam+	79.5927	98.1072	98.11
